# Supplementary material for: Climate warming drives population trajectories of freshwater fish
Source: Proc Natl Acad Sci U S A. 2024 Dec 9;121(51):e2410355121. doi: 10.1073/pnas.2410355121 (PMC11665863; doi:10.1073/pnas.2410355121)
Supplement: Supplementary file 2 — Dataset S01 (XLSX) [file pnas.2410355121.sd01.xlsx]

## Sheet: Dataset_S01
Dataset S1: Linear Mixed Models quantifying temperature trends across all studied locations during the studied time periods
Linear Mixed Model: Tavg
Linear mixed model fit by REML ['lmerMod']
Formula: Average.temperature ~ Year + (1 | Location)
REML criterion at convergence: 185841
Scaled residuals:
Min	1Q	Median	3Q	Max
-3.6179	-0.5387	0.0704	0.6549	4.1031
Random effects:
Groups	Name	Variance	Std.Dev.
	Location (Intercept)	11.6807	3.4177
	Residual	0.2327	0.4824
Number of obs: 91274		Groups: Location: 10278
Fixed effects:
	Estimate	Std. Error	t value
(Intercept)	-41.25	0.4535	-90.95
Year	0.02792	0.0002256	123.76
Correlation of Fixed Effects:		Year -0.997
Linear Mixed Model: Tmax
Linear mixed model fit by REML ['lmerMod']
Formula: Maximum.temperature ~ Year + (1 | Location)
REML criterion at convergence: 330711.4
Scaled residuals:
Min	1Q	Median	3Q	Max
-3.5022	-0.6223	-0.0354	0.6016	3.2956
Random effects:
Groups	Name	Variance	Std.Dev.
	Location (Intercept)	6.961	2.638
	Residual	1.48	1.216
Number of obs: 91274		Groups: Location: 10278
Fixed effects:
	Estimate	Std. Error	t value
(Intercept)	-18.55	1.134	-16.36
Year	0.02095	0.0005653	37.06
Correlation of Fixed Effects:		Year -1.000
