# Supplementary material for: Climate warming drives population trajectories of freshwater fish
Source: Proc Natl Acad Sci U S A. 2024 Dec 9;121(51):e2410355121. doi: 10.1073/pnas.2410355121 (PMC11665863; doi:10.1073/pnas.2410355121)
Supplement: Supplementary file 3 — Dataset S02 (XLSX) [file pnas.2410355121.sd02.xlsx]

## Sheet: Dataset S02
Dataset S02: Generalized Linear Mixed Models quantifying association between climate response (positive = 1, negative =0) relative to position in range, using species as a random factor
Linear Mixed Model: Tavg. Time series included if 10 years or over
Generalized linear mixed model fit by maximum likelihood (Laplace Approximation) ['glmerMod']
Family: binomial ( logit )
Formula: Binary_change ~ Position_in_range + (1 | Species)
AIC	BIC	logLik	deviance	df.resid
126286	126315	-63140.2	126280	91932
Scaled residuals:
Min	1Q	Median	3Q	Max
-1.6778	-1.0448	0.7899	0.9321	1.2992
Random	effects:
Groups	Name	Variance	Std.Dev.
Species	(Intercept)	0.1039	0.3223
Number of obs:	91935	Groups:	Species, 632
Fixed	effects:
Estimate	Std.	Error	z	value
(Intercept)	-0.02082	0.0268	-0.777	0.437
Position_in_range	0.23502	0.03104	7.572	3.68e-14
Correlation of Fixed Effects:		Postn_n_rng -0.628
Linear Mixed Model: Tavg. Time series included if 20 years or over
Generalized linear mixed model fit by maximum likelihood (Laplace Approximation) ['glmerMod']
Family: binomial ( logit )
Formula: Binary_change ~ Position_in_range + (1 | Species)
AIC	BIC	logLik	deviance	df.resid
52238.6	52264.3	-26116.3	52232.6	38362
Scaled residuals:
Min	1Q	Median	3Q	Max
-1.8262	-1.0295	0.7373	0.9156	1.4858
Random	effects:
Groups	Name	Variance	Std.Dev.
Species	(Intercept)	0.2186	0.4676
Number of obs:	38635	Groups:	Species, 470
Fixed	effects:
Estimate	Std.	Error	z	value
(Intercept)	-0.01576	0.0433	-0.364	0.716
Position_in_range	0.27404	0.0499	5.492	3.97e-08
Correlation of Fixed Effects:		Postn_n_rng -0.626
Linear Mixed Model: Tavg. Time series included if 30 years or over
Generalized linear mixed model fit by maximum likelihood (Laplace Approximation) ['glmerMod']
Family: binomial ( logit )
Formula: Binary_change ~ Position_in_range + (1 | Species)
AIC	BIC	logLik	deviance	df.resid
9977.3	9998.1	-4985.6	9971.3	7500
Scaled residuals:
Min	1Q	Median	3Q	Max
-1.8749	-1.0444	0.6539	0.8686	1.3719
Random	effects:
Groups	Name	Variance	Std.Dev.
Species	(Intercept)	0.2542	0.5042
Number of obs:	7503	Groups:	Species, 124
Fixed	effects:
Estimate	Std.	Error	z	value
(Intercept)	0.06868	0.10285	0.668	0.504258
Position_in_range	0.46477	0.12693	3.662	0.000251
Correlation of Fixed Effects:		Postn_n_rng -0.646
Linear Mixed Model: Tmax. Time series included if 10 years or over
Generalized linear mixed model fit by maximum likelihood (Laplace Approximation) ['glmerMod']
Family: binomial ( logit )
Formula: Binary_change ~ Position_in_range + (1 | Species)
AIC	BIC	logLik	deviance	df.resid
126977	127005	-63485.5	126971	91932
Scaled residuals:
Min	1Q	Median	3Q	Max
-1.4807	-1.0278	0.8243	0.9566	1.2834
Random	effects:
Groups	Name	Variance	Std.Dev.
Species	(Intercept)	0.06641	0.2577
Number of obs:	91935	Groups:	Species, 632
Fixed	effects:
Estimate	Std.	Error	z	value
(Intercept)	0.003625	0.024621	0.147	0.88296
Position_in_range	0.093534	0.030607	3.056	0.00224
Correlation of Fixed Effects:		Postn_n_rng -0.674
Linear Mixed Model: Tmax. Time series included if 20 years or over
Generalized linear mixed model fit by maximum likelihood (Laplace Approximation) ['glmerMod']
Family: binomial ( logit )
Formula: Binary_change ~ Position_in_range + (1 | Species)
AIC	BIC	logLik	deviance	df.resid
52883.1	52908.8	-26438.6	52877.1	38362
Scaled residuals:
Min	1Q	Median	3Q	Max
-1.3577	-1.0461	0.8043	0.9398	1.3505
Random	effects:
Groups	Name	Variance	Std.Dev.
Species	(Intercept)	0.06999	0.2645
Number of obs:	38365	Groups:	Species, 470
Fixed	effects:
Estimate	Std.	Error	z	value
(Intercept)	-0.04828	0.0358	-1.349	0.177
Position_in_range	0.19443	0.04825	4.029	5.59e-05
Correlation of Fixed Effects:		Postn_n_rng -0.738
Linear Mixed Model: Tmax. Time series included if 30 years or over
Generalized linear mixed model fit by maximum likelihood (Laplace Approximation) ['glmerMod']
Family: binomial ( logit )
Formula: Binary_change ~ Position_in_range + (1 | Species)
AIC	BIC	logLik	deviance	df.resid
10277.7	10298.4	-5135.8	10271.7	7500
Scaled residuals:
Min	1Q	Median	3Q	Max
-1.4723	-1.0619	0.7732	0.9056	1.3251
Random	effects:
Groups	Name	Variance	Std.Dev.
Species	(Intercept)	0.05653	0.2378
Number of obs:	7503	Groups:	Species, 124
Fixed	effects:
Estimate	Std.	Error	z	value
(Intercept)	-0.22928	0.07941	-2.887	0.00389
Position_in_range	0.78466	0.12254	6.404	1.52e-10
Correlation of Fixed Effects:		Postn_n_rng -0.794
-----
