# Supplementary material for: Climate warming drives population trajectories of freshwater fish
Source: Proc Natl Acad Sci U S A. 2024 Dec 9;121(51):e2410355121. doi: 10.1073/pnas.2410355121 (PMC11665863; doi:10.1073/pnas.2410355121)
Supplement: Supplementary file 4 — Dataset S03 (XLSX) [file pnas.2410355121.sd03.xlsx]

## Sheet: Dataset S03
Dataset S03: Generalized linear Mixed Models quantifying association between climate response (positive = 1, negative =0) relative to position in range and elevation, using species as a random factor
Linear Mixed Model: Tavg. Time series included if 10 years or over
Generalized linear mixed model fit by maximum likelihood (Laplace Approximation) ['glmerMod']
Family: binomial ( logit )
Formula: Binary_change ~ Position_in_range + Elevation_scaled + (1 | Species)
AIC	BIC	logLik	deviance	df.resid
126285	126323	-63138.7	126277	91931
Scaled residuals:
Min	1Q	Median	3Q	Max
-1.6817	-1.0441	0.7894	0.9325	1.3144
Random	effects:
Groups	Name	Variance	Std.Dev.
Species	(Intercept)	0.1055	0.3248
Number of obs:	91935	Groups:	Species, 632
Fixed	effects:
Estimate	Std.	Error	z	value
(Intercept)	-0.033094	0.027833	-1.189	0.2344
Position_in_range	0.246523	0.031764	7.761	8.42e-15
Elevation_scaled	0.013763	0.007978	1.725	0.0845
Correlation of Fixed Effects:
	(Intr)	Pstn__
Postn_n_rng	-0.646
Elevtn_scld	-0.257	0.211
Linear Mixed Model: Tavg. Time series included if 20 years or over
Generalized linear mixed model fit by maximum likelihood (Laplace Approximation) ['glmerMod']
Family: binomial ( logit )
Formula: Binary_change ~ Position_in_range + Elevation_scaled + (1 | Species)
AIC	BIC	logLik	deviance	df.resid
52240.3	52274.5	-26116.2	52232.3	38361
Scaled residuals:
Min	1Q	Median	3Q	Max
-1.8258	-1.0292	0.7368	0.9143	1.4784
Random	effects:
Groups	Name	Variance	Std.Dev.
Species	(Intercept)	0.2195	0.4685
Number of obs:	38365	Groups:	Species, 470
Fixed	effects:
Estimate	Std.	Error	z	value
Intercept)	-0.021653	0.044798	-0.483	0.629
Position_in_range	0.279139	0.050855	5.489	4.04e-08
Elevation_scaled	0.006279	0.012062	0.521	0.603
Correlation of Fixed Effects:
	(Intr)	Pstn__
Postn_n_rng	-0.643
Elevtn_scld	-0.253	0.193
Linear Mixed Model: Tavg. Time series included if 30 years or over
Generalized linear mixed model fit by maximum likelihood (Laplace Approximation) ['glmerMod']
Family: binomial ( logit )
Formula: Binary_change ~ Position_in_range + Elevation_scaled + (1 | Species)
AIC	BIC	logLik	deviance	df.resid
9975.4	10003.1	-4983.7	9967.4	7499
Scaled residuals:
Min	1Q	Median	3Q	Max
-1.8884	-1.0488	0.6579	0.8625	1.4933
Random	effects:
Groups	Name	Variance	Std.Dev.
Species	(Intercept)	0.2297	0.4792
Number of obs:	7503	Groups:	Species, 124
Fixed	effects:
Estimate	Std.	Error	z	value
(Intercept)	0.11516	0.1026	1.122	0.261672
Position_in_range	0.44197	0.12707	3.478	0.000505
Elevation_scaled	-0.05274	0.02661	-1.982	0.04752
Correlation of Fixed Effects:
	(Intr)	Pstn__
Postn_n_rng	-0.661
Elevtn_scld	-0.213	0.086
Linear Mixed Model: Tmax. Time series included if 10 years or over
Generalized linear mixed model fit by maximum likelihood (Laplace Approximation) ['glmerMod']
Family: binomial ( logit )
Formula: Binary_change ~ Position_in_range + Elevation_scaled + (1 | Species)
AIC	BIC	logLik	deviance	df.resid
126937	126975	-63464.6	126929	91931
Scaled residuals:
Min	1Q	Median	3Q	Max
-1.5304	-1.0304	0.8204	0.9569	1.3057
Random	effects:
Groups	Name	Variance	Std.Dev.
Species	(Intercept)	0.06773	0.2602
Number of obs:	91935	Groups:	Species, 632
Fixed	effects:
Estimate	Std.	Error	z	value
(Intercept)	-0.038518	0.025713	-1.498	0.134
Position_in_range	0.13422	0.031333	4.284	1.84e-05
Elevation_scaled	0.050622	0.007856	6.443	1.17e-10
Correlation of Fixed Effects:
	(Intr)	Pstn__
Postn_n_rng	-0.69
Elevtn_scld	-0.26	0.205
Linear Mixed Model: Tmax. Time series included if 20 years or over
Generalized linear mixed model fit by maximum likelihood (Laplace Approximation) ['glmerMod']
Family: binomial ( logit )
Formula: Binary_change ~ Position_in_range + Elevation_scaled + (1 | Species)
AIC	BIC	logLik	deviance	df.resid
52871.6	52905.8	-26431.8	52863.6	38361
Scaled residuals:
Min	1Q	Median	3Q	Max
-1.4115	-1.0472	0.8082	0.937	1.3821
Random	effects:
Groups	Name	Variance	Std.Dev.
Species	(Intercept)	0.07369	0.2715
Number of obs:	38365	Groups:	Species, 470
Fixed	effects:
Estimate	Std.	Error	z	value
(Intercept)	-0.08324	0.03757	-2.215	0.026728
Position_in_range	0.22753	0.04926	4.619	3.85e-06
Elevation_scaled	0.04247	0.0116	3.662	0.000251
Correlation of Fixed Effects:
	(Intr)	Pstn__
Postn_n_rng	-0.745
Elevtn_scld	-0.261	0.187
Linear Mixed Model: Tmax. Time series included if 30 years or over
Generalized linear mixed model fit by maximum likelihood (Laplace Approximation) ['glmerMod']
Family: binomial ( logit )
Formula: Binary_change ~ Position_in_range + Elevation_scaled + (1 | Species)
AIC	BIC	logLik	deviance	df.resid
10278.8	10306.5	-5135.4	10270.8	7499
Scaled residuals:
Min	1Q	Median	3Q	Max
-1.4713	-1.0611	0.7728	0.906	1.3466
Random	effects:
Groups	Name	Variance	Std.Dev.
Species	(Intercept)	0.05679	0.2383
Number of obs:	7503	Groups:	Species, 124
Fixed	effects:
Estimate	Std.	Error	z	value
(Intercept)	-0.21865	0.08013	-2.729	0.00636
Position_in_range	0.77551	0.12279	6.316	2.69e-10
Elevation_scaled	-0.02307	0.02442	-0.944	0.34498
Correlation of Fixed Effects:
	(Intr)	Pstn__
Postn_n_rng	-0.79
Elevtn_scld	-0.139	0.074
---
