# Supplementary material for: Climate warming drives population trajectories of freshwater fish
Source: Proc Natl Acad Sci U S A. 2024 Dec 9;121(51):e2410355121. doi: 10.1073/pnas.2410355121 (PMC11665863; doi:10.1073/pnas.2410355121)
Supplement: Supplementary file 5 — Dataset S04 (XLSX) [file pnas.2410355121.sd04.xlsx]

## Sheet: Dataset_S04
Dataset S04: Generalized linear Mixed Models quantifying association between climate response (positive = 1, negative =0) relative to position in range and body size, using species as a random factor
Linear Mixed Model: Tavg. Time series included if 10 years or over
Generalized linear mixed model fit by maximum likelihood (Laplace Approximation) ['glmerMod']
Family: binomial ( logit )
Formula: Binary_change ~ Position_in_range * Length_scaled + (1 | Species)
AIC	BIC	logLik	deviance	df.resid
123777	123824	-61883.3	123767	90156
Scaled residuals:
Min	1Q	Median	3Q	Max
-1.7435	-1.0432	0.7944	0.9311	1.3348
Random	effects:
Groups	Name	Variance	Std.Dev.
Species	(Intercept)	0.1062	0.3259
Number of obs:	90161	Groups:	Species, 607
Fixed	effects:
Estimate	Std.	Error	z	value
(Intercept)	-0.04529	0.02969	-1.525	0.127
Position_in_range	0.24094	0.03124	7.712	1.24e-14	***
Length_scaled	-0.17696	0.02734	-6.473	9.59e-11	***
Position_in_range:Length_scaled	0.25295	0.03187	7.937	2.08e-15	***
Correlation of Fixed Effects:
	(Intr)	Pstn__	Lngth_
Postn_n_rng	-0.57
Length_scld	0.327	-0.022
Pstn_n_r:L_	-0.033	0.031	-0.649
Linear Mixed Model: Tavg. Time series included if 20 years or over
Generalized linear mixed model fit by maximum likelihood (Laplace Approximation) ['glmerMod']
Family: binomial ( logit )
Formula: Binary_change ~ Position_in_range * Length_scaled + (1 | Species)
AIC	BIC	logLik	deviance	df.resid
51124.2	51166.9	-25557.1	51114.2	37610
Scaled residuals:
Min	1Q	Median	3Q	Max
-2.3301	-1.0241	0.7423	0.9075	1.6571
Random	effects:
Groups	Name	Variance	Std.Dev.
Species	(Intercept)	0.2232	0.4724
Number of obs:	37615	Groups:	Species, 455
Fixed	effects:
Estimate	Std.	Error	z	value
(Intercept)	-0.09129	0.04773	-1.913	0.0558
Position_in_range	0.28575	0.05036	5.674	1.4e-08
Length_scaled	-0.35279	0.04385	-8.046	8.54e-16
Position_in_range:Length_scaled	0.42217	0.05123	8.241	2e-16
Correlation of Fixed Effects:
	(Intr)	Pstn__	Lngth_
Postn_n_rng	-0.58
Length_scld	0.321	-0.034
Pstn_n_r:L_	-0.042	0.033	-0.646
Linear Mixed Model: Tavg. Time series included if 30 years or over
Generalized linear mixed model fit by maximum likelihood (Laplace Approximation) ['glmerMod']
Family: binomial ( logit )
Formula: Binary_change ~ Position_in_range * Length_scaled + (1 | Species)
AIC	BIC	logLik	deviance	df.resid
9713.8	9748.3	-4851.9	9703.8	7331
Scaled residuals:
Min	1Q	Median	3Q	Max
-1.945	-1.0243	0.6345	0.8518	1.7029
Random	effects:
Groups	Name	Variance	Std.Dev.
Species	(Intercept)	0.2866	0.5353
Number of obs:	7336	Groups:	Species, 121
Fixed	effects:
Estimate	Std.	Error	z	value
(Intercept)	0.02401	0.10938	0.22	0.826217
Position_in_range	0.45875	0.12836	3.574	0.000352
Length_scaled	-0.53762	0.10583	-5.08	3.77e-07
Position_in_range:Length_scaled	0.84451	0.13345	6.328	2.48e-10
Correlation of Fixed Effects:
	(Intr)	Pstn__	Lngth_
Postn_n_rng	-0.618
Length_scld	0.169	-0.021
Pstn_n_r:L_	-0.037	0.018	-0.586
Linear Mixed Model: Tmax. Time series included if 10 years or over
Generalized linear mixed model fit by maximum likelihood (Laplace Approximation) ['glmerMod']
Family: binomial ( logit )
Formula: Binary_change ~ Position_in_range * Length_scaled + (1 | Species)
AIC	BIC	logLik	deviance	df.resid
124492	124539	-62240.9	124482	90156
Scaled residuals:
Min	1Q	Median	3Q	Max
-1.5885	-1.0301	0.8266	0.9556	1.3089
Random	effects:
Groups	Name	Variance	Std.Dev.
Species	(Intercept)	0.06601	0.2569
Number of obs:	90161	Groups:	Species, 607
Fixed	effects:
Estimate	Std.	Error	z	value
(Intercept)	-0.02566	0.02677	-0.959	0.337785
Position_in_range	0.11332	0.03079	3.68	0.000233
Length_scaled	-0.12663	0.02496	-5.074	3.9e-07
Position_in_range:Length_scaled	0.15606	0.03115	5.009	5.47e-07
Correlation of Fixed Effects:
	(Intr)	Pstn__	Lngth_
Postn_n_rng	-0.626
Length_scld	0.302	-0.041
Pstn_n_r:L_	-0.049	0.05	-0.693
Linear Mixed Model: Tmax. Time series included if 20 years or over
Generalized linear mixed model fit by maximum likelihood (Laplace Approximation) ['glmerMod']
Family: binomial ( logit )
Formula: Binary_change ~ Position_in_range * Length_scaled + (1 | Species)
AIC	BIC	logLik	deviance	df.resid
51831.8	51874.4	-25910.9	51821.8	37610
Scaled residuals:
Min	1Q	Median	3Q	Max
-1.427	-1.0514	0.7977	0.9362	1.3844
Random	effects:
Groups	Name	Variance	Std.Dev.
Species	(Intercept)	0.06966	0.2639
Number of obs:	37615	Groups:	Species, 455
Fixed	effects:
Estimate	Std.	Error	z	value
(Intercept)	-0.08704	0.03827	-2.275	0.02293
Position_in_range	0.21893	0.04872	4.493	7.01e-06
Length_scaled	-0.12795	0.0357	-3.584	0.000338
Position_in_range:Length_scaled	0.11778	0.04856	2.426	0.015286
Correlation of Fixed Effects:
	(Intr)	Pstn__	Lngth_
Postn_n_rng	-0.711
Length_scld	0.264	-0.076
Pstn_n_r:L_	-0.076	0.071	-0.749
Linear Mixed Model: Tmax. Time series included if 30 years or over
Generalized linear mixed model fit by maximum likelihood (Laplace Approximation) ['glmerMod']
Family: binomial ( logit )
Formula: Binary_change ~ Position_in_range * Length_scaled + (1 | Species)
AIC	BIC	logLik	deviance	df.resid
10042.5	10077	-5016.2	10032.5	7331
Scaled residuals:
Min	1Q	Median	3Q	Max
-1.5013	-1.0605	0.7731	0.9061	1.353
Random	effects:
Groups	Name	Variance	Std.Dev.
Species	(Intercept)	0.04874	0.2208
Number of obs:	7336	Groups:	Species, 121
Fixed	effects:
Estimate	Std.	Error	z	value
(Intercept)	-0.24785	0.08065	-3.073	0.00212
Position_in_range	0.80141	0.12327	6.501	7.97e-11
Length_scaled	-0.20564	0.08026	-2.562	0.0104
Position_in_range:Length_scaled	0.19359	0.12206	1.586	0.11273
Correlation of Fixed Effects:
	(Intr)	Pstn__	Lngth_
Postn_n_rng	-0.814
Length_scld	0.157	-0.112
Pstn_n_r:L_	-0.073	0.069	-0.805
---
