# Supplementary material for: Climate warming drives population trajectories of freshwater fish
Source: Proc Natl Acad Sci U S A. 2024 Dec 9;121(51):e2410355121. doi: 10.1073/pnas.2410355121 (PMC11665863; doi:10.1073/pnas.2410355121)
Supplement: Supplementary file 6 — Dataset S05 (XLSX) [file pnas.2410355121.sd05.xlsx]

## Sheet: Dataset_S05
Dataset S05: Generalized linear Mixed Models quantifying association between climate response (positive = 1, negative =0) relative to position in range and trophic level, using species as a random factor
Linear Mixed Model: Tavg. Time series included if 10 years or over
Generalized linear mixed model fit by maximum likelihood (Laplace Approximation) ['glmerMod']
Family: binomial ( logit )
Formula: Binary_change ~ Position_in_range * Trophic_scaled + (1 | Species)
AIC	BIC	logLik	deviance	df.resid
125946	125993	-62968.1	125936	91712
Scaled residuals:
Min	1Q	Median	3Q	Max
-1.7084	-1.0449	0.7902	0.9294	1.3981
Random	effects:
Groups	Name	Variance	Std.Dev.
Species	(Intercept)	0.1028	0.3206
Number of obs:	91717	Groups:	Species, 622
Fixed	effects:
Estimate	Std.	Error	z	value
(Intercept)	-0.02726	0.02736	-0.996	0.319
Position_in_range	0.24456	0.03112	7.859	3.89e-15
Troph_scaled	-0.13072	0.0274	-4.77	1.84e-06
Position_in_range:Troph_scaled	0.20018	0.0312	6.416	1.4e-10
Correlation of Fixed Effects:
	(Intr)	Pstn__	Trph_s
Postn_n_rng	-0.613
Troph_scald	0.164	-0.016
Pstn_n_r:T_	-0.019	0.039	-0.631
Linear Mixed Model: Tavg. Time series included if 20 years or over
Generalized linear mixed model fit by maximum likelihood (Laplace Approximation) ['glmerMod']
Family: binomial ( logit )
Formula: Binary_change ~ Position_in_range * Trophic_scaled + (1 | Species)
AIC	BIC	logLik	deviance	df.resid
52144.1	52186.9	-26067.1	52134.1	38314
Scaled residuals:
Min	1Q	Median	3Q	Max
-2.1789	-1.0319	0.7364	0.9102	1.6724
Random	effects:
Groups	Name	Variance	Std.Dev.
Species	(Intercept)	0.2179	0.4668
Number of obs:	38319	Groups:	Species, 465
Fixed	effects:
Estimate	Std.	Error	z	value
(Intercept)	-0.03779	0.04451	-0.849	0.396
Position_in_range	0.28575	0.05006	5.709	1.14e-08
Troph_scaled	-0.21107	0.04402	-4.795	1.63e-06
Position_in_range:Troph_scaled	0.27676	0.0503	5.502	3.76e-08
Correlation of Fixed Effects:
	(Intr)	Pstn__	Trph_s
Postn_n_rng	-0.612
Troph_scald	0.188	-0.025
Pstn_n_r:T_	-0.027	0.034	-0.634
Linear Mixed Model: Tavg. Time series included if 30 years or over
Generalized linear mixed model fit by maximum likelihood (Laplace Approximation) ['glmerMod']
Family: binomial ( logit )
Formula: Binary_change ~ Position_in_range * Trophic_scaled + (1 | Species)
AIC	BIC	logLik	deviance	df.resid
9966	10000.6	-4978	9956	7497
Scaled residuals:
Min	1Q	Median	3Q	Max
-1.9358	-1.035	0.6533	0.8567	1.4389
Random	effects:
Groups	Name	Variance	Std.Dev.
Species	(Intercept)	0.3174	0.5634
Number of obs:	7502	Groups:	Species, 123
Fixed	effects:
Estimate	Std.	Error	z	value
(Intercept)	0.08328	0.10936	0.761	0.446359
Position_in_range	0.47017	0.12828	3.665	0.000247
Troph_scaled	-0.19533	0.10417	-1.875	0.060778
Position_in_range:Troph_scaled	0.48526	0.13155	3.689	0.000225
Correlation of Fixed Effects:
	(Intr)	Pstn__	Trph_s
Postn_n_rng	-0.601
Troph_scald	0.113	0.031
Pstn_n_r:T_	0.026	0.007	-0.579
Linear Mixed Model: Tmax. Time series included if 10 years or over
Generalized linear mixed model fit by maximum likelihood (Laplace Approximation) ['glmerMod']
Family: binomial ( logit )
Formula: Binary_change ~ Position_in_range * Trophic_scaled + (1 | Species)
AIC	BIC	logLik	deviance	df.resid
126622	126669	-63305.9	126612	91712
Scaled residuals:
Min	1Q	Median	3Q	Max
-1.7067	-1.0258	0.8226	0.963	1.3465
Random	effects:
Groups	Name	Variance	Std.Dev.
Species	(Intercept)	0.06671	0.2583
Number of obs:	91717	Groups:	Species, 622
Fixed	effects:
Estimate	Std.	Error	z	value
(Intercept)	-0.005216	0.025077	-0.208	0.835227
Position_in_range	0.105332	0.030687	3.432	0.000598
Troph_scaled	-0.147898	0.025118	-5.888	3.91e-09
Position_in_range:Troph_scaled	0.240766	0.030738	7.833	4.77e-15
Correlation of Fixed Effects:
	(Intr)	Pstn__	Trph_s
Postn_n_rng	-0.659
Troph_scald	0.149	-0.022
Pstn_n_r:T_	-0.028	0.048	-0.675
Linear Mixed Model: Tmax. Time series included if 20 years or over
Generalized linear mixed model fit by maximum likelihood (Laplace Approximation) ['glmerMod']
Family: binomial ( logit )
Formula: Binary_change ~ Position_in_range * Trophic_scaled + (1 | Species)
AIC	BIC	logLik	deviance	df.resid
52798.6	52841.4	-26394.3	52788.6	38314
Scaled residuals:
Min	1Q	Median	3Q	Max
-1.5711	-1.0455	0.7988	0.9394	1.4217
Random	effects:
Groups	Name	Variance	Std.Dev.
Species	(Intercept)	0.06992	0.2644
Number of obs:	38319	Groups:	Species, 465
Fixed	effects:
Estimate	Std.	Error	z	value
(Intercept)	-0.06401	0.0364	-1.758	0.0787	.
Position_in_range	0.20905	0.04836	4.323	1.54e-05
Troph_scaled	-0.16108	0.03572	-4.509	6.5e-06
Position_in_range:Troph_scaled	0.24557	0.04829	5.086	3.66e-07
Correlation of Fixed Effects:
	(Intr)	Pstn__	Trph_s
Postn_n_rng	-0.727
Troph_scald	0.152	-0.045
Pstn_n_r:T_	-0.05	0.057	-0.745
Linear Mixed Model: Tmax. Time series included if 30 years or over
Generalized linear mixed model fit by maximum likelihood (Laplace Approximation) ['glmerMod']
Family: binomial ( logit )
Formula: Binary_change ~ Position_in_range * Trophic_scaled + (1 | Species)
AIC	BIC	logLik	deviance	df.resid
10274	10308.6	-5132	10264	7497
Scaled residuals:
Min	1Q	Median	3Q	Max
-1.6351	-1.0558	0.7725	0.9169	1.3542
Random	effects:
Groups	Name	Variance	Std.Dev.
Species	(Intercept)	0.05805	0.2409
Number of obs:	7502	Groups:	Species, 123
Fixed	effects:
Estimate	Std.	Error	z	value
(Intercept)	-0.23013	0.07981	-2.883	0.00393
Position_in_range	0.80845	0.12246	6.602	4.06e-11
Troph_scaled	-0.13893	0.07766	-1.789	0.07363
Position_in_range:Troph_scaled	0.29928	0.12106	2.472	0.01343
Correlation of Fixed Effects:
	(Intr)	Pstn__	Trph_s
Postn_n_rng	-0.783
Troph_scald	0.048	-0.034
Pstn_n_r:T_	-0.01	0.083	-0.804
---
