# Supplementary material for: Climate warming drives population trajectories of freshwater fish
Source: Proc Natl Acad Sci U S A. 2024 Dec 9;121(51):e2410355121. doi: 10.1073/pnas.2410355121 (PMC11665863; doi:10.1073/pnas.2410355121)
Supplement: Supplementary file 7 — Dataset S06 (XLSX) [file pnas.2410355121.sd06.xlsx]

## Sheet: Dataset_S06
Dataset S06: Generalized linear Mixed Models quantifying association between climate response (positive = 1, negative =0) relative to position in range and river-sea migratory behaviour (yes or no), using species as a random factor
Linear Mixed Model: Tavg. Time series included if 10 years or over
Generalized linear mixed model fit by maximum likelihood (Laplace Approximation) ['glmerMod']
Family: binomial ( logit )
Formula: Binary_change ~ Position_in_range * Migratory + (1 | Species)
AIC	BIC	logLik	deviance	df.resid
126966	127014	-63478.3	126956	91930
Scaled residuals:
Min	1Q	Median	3Q	Max
-1.4627	-1.0282	0.8263	0.9547	1.2774
Random effects:
Groups	Name	Variance	Std.Dev.
Species	(Intercept)	0.06528	0.2555
Number of obs: 91935, groups: Species, 632
Fixed effects:
	Estimate	Std. Error	z value	Pr(>|z|)
(Intercept)	0.03387	0.02577	1.314	0.188735
Position_in_range	0.04717	0.03321	1.42	0.155583
MigratoryYes	-0.28381	0.10017	-2.833	0.004605
Position_in_range:MigratoryYes	0.30175	0.08473	3.561	0.000369
Correlation of Fixed Effects:
	(Intr)	Pstn__	MgrtrY
Postn_n_rng	-0.697
MigratoryYs	-0.25	0.174
Pstn_n_r:MY	0.272	-0.391	-0.46
Linear Mixed Model: Tavg. Time series included if 20 years or over
Generalized linear mixed model fit by maximum likelihood (Laplace Approximation) ['glmerMod']
Family: binomial ( logit )
Formula: Binary_change ~ Position_in_range * Migratory + (1 | Species)
AIC BIC logLik deviance df.resid
52868.3 52911.1 -26429.1 52858.3 38360
Scaled residuals:
Min 1Q Median 3Q Max
-1.3427 -1.0461 0.7961 0.9376 1.3380
Random effects:
Groups Name Variance Std.Dev.
Species (Intercept) 0.07056 0.2656
Number of obs: 38365, groups: Species, 470
Fixed effects:
Estimate Std. Error z value Pr(>|z|)
(Intercept) 0.004412 0.037760 0.117 0.9070
Position_in_range 0.105541 0.052637 2.005 0.0450 *
MigratoryYes -0.418862 0.134189 -3.121 0.0018 **
Position_in_range:MigratoryYes 0.550488 0.130228 4.227 2.37e-05 ***
Correlation of Fixed Effects:
(Intr) Pstn__ MgrtrY
Postn_n_rng -0.756
MigratoryYs -0.259 0.200
Pstn_n_r:MY 0.300 -0.401 -0.558
Linear Mixed Model: Tavg. Time series included if 30 years or over
						> summary(model630_avg)
Generalized linear mixed model fit by maximum likelihood (Laplace Approximation) ['glmerMod']
Family: binomial ( logit )
Formula: Binary_change ~ Position_in_range * Migratory + (1 | Species)
AIC BIC logLik deviance df.resid
10270.1 10304.7 -5130.1 10260.1 7498
Scaled residuals:
Min 1Q Median 3Q Max
-1.7029 -1.0487 0.7662 0.9163 1.3997
Random effects:
Groups Name Variance Std.Dev.
Species (Intercept) 0.05276 0.2297
Number of obs: 7503, groups: Species, 124
Fixed effects:
Estimate Std. Error z value Pr(>|z|)
(Intercept) -0.11923 0.08711 -1.369 0.171073
Position_in_range 0.55825 0.13772 4.054 5.04e-05 ***
MigratoryYes -0.49383 0.21028 -2.348 0.018853 *
Position_in_range:MigratoryYes 0.96418 0.28681 3.362 0.000775 ***
Correlation of Fixed Effects:
(Intr) Pstn__ MgrtrY
Postn_n_rng -0.805
MigratoryYs -0.414 0.309
Pstn_n_r:MY 0.386 -0.463 -0.770
Linear Mixed Model: Tmax. Time series included if 10 years or over
Family: binomial ( logit )
Formula: Binary_change ~ Position_in_range * Migratory + (1 | Species)
Data: df_m10
AIC BIC logLik deviance df.resid
126243.8 126290.9 -63116.9 126233.8 91930
Scaled residuals:
Min 1Q Median 3Q Max
-1.6542 -1.0419 0.7923 0.9293 1.2846
Random effects:
Groups Name Variance Std.Dev.
Species (Intercept) 0.1026 0.3203
Number of obs: 91935, groups: Species, 632
Fixed effects:
Estimate Std. Error z value Pr(>|z|)
(Intercept) 0.03072 0.02799 1.098 0.27240
Position_in_range 0.14407 0.03375 4.269 1.96e-05 ***
MigratoryYes -0.37290 0.11483 -3.247 0.00116 **
Position_in_range:MigratoryYes 0.58045 0.08560 6.781 1.19e-11 ***
Correlation of Fixed Effects:
(Intr) Pstn__ MgrtrY
Postn_n_rng -0.653
MigratoryYs -0.242 0.158
Pstn_n_r:MY 0.256 -0.394 -0.405
Linear Mixed Model: Tmax. Time series included if 20 years or over
Family: binomial ( logit )
Formula: Binary_change ~ Position_in_range * Migratory + (1 | Species)
Data: df_m20
AIC BIC logLik deviance df.resid
52155.5 52198.3 -26072.8 52145.5 38360
Scaled residuals:
Min 1Q Median 3Q Max
-1.7407 -1.0309 0.7434 0.9042 1.5867
Random effects:
Groups Name Variance Std.Dev.
Species (Intercept) 0.2134 0.462
Number of obs: 38365, groups: Species, 470
Fixed effects:
Estimate Std. Error z value Pr(>|z|)
(Intercept) 0.10345 0.04525 2.286 0.0223 *
Position_in_range 0.06178 0.05478 1.128 0.2594
MigratoryYes -0.82551 0.18676 -4.420 9.86e-06 ***
Position_in_range:MigratoryYes 1.23431 0.13378 9.227 < 2e-16 ***
Correlation of Fixed Effects:
(Intr) Pstn__ MgrtrY
Postn_n_rng -0.655
MigratoryYs -0.242 0.159
Pstn_n_r:MY 0.268 -0.409 -0.416
Linear Mixed Model: Tmax. Time series included if 30 years or over
Family: binomial ( logit )
Formula: Binary_change ~ Position_in_range * Migratory + (1 | Species)
Data: df_m30
AIC BIC logLik deviance df.resid
9916.3 9950.9 -4953.1 9906.3 7498
Scaled residuals:
Min 1Q Median 3Q Max
-1.8199 -1.0592 0.6600 0.8424 2.2487
Random effects:
Groups Name Variance Std.Dev.
Species (Intercept) 0.2376 0.4874
Number of obs: 7503, groups: Species, 124
Fixed effects:
Estimate Std. Error z value Pr(>|z|)
(Intercept) 0.4110 0.1116 3.685 0.000229 ***
Position_in_range -0.1128 0.1471 -0.767 0.443228
MigratoryYes -1.7292 0.2920 -5.922 3.17e-09 ***
Position_in_range:MigratoryYes 2.3336 0.3014 7.743 9.73e-15 ***
Correlation of Fixed Effects:
(Intr) Pstn__ MgrtrY
Postn_n_rng -0.666
MigratoryYs -0.378 0.256
Pstn_n_r:MY 0.318 -0.491 -0.593
