# Supplementary material for: Climate warming drives population trajectories of freshwater fish
Source: Proc Natl Acad Sci U S A. 2024 Dec 9;121(51):e2410355121. doi: 10.1073/pnas.2410355121 (PMC11665863; doi:10.1073/pnas.2410355121)
Supplement: Supplementary file 8 — Dataset S07 (XLSX) [file pnas.2410355121.sd07.xlsx]

## Sheet: Dataset_S07
Dataset S07: Generalized linear Mixed Models quantifying association between climate response (positive = 1, negative =0) relative to position in range and total latitude range, using species as a random factor
Linear Mixed Model: Tavg. Time series included if 10 years or over
Generalized linear mixed model fit by maximum likelihood (Laplace Approximation) ['glmerMod']
Family: binomial ( logit )
Formula: Binary_change ~ Position_in_range * Range_scaled + (1 | Species)
AIC	BIC	logLik	deviance	df.resid
126273	126320	-63131.4	126263	91930
Scaled residuals:
Min	1Q	Median	3Q	Max
-1.6236	-1.0454	0.7893	0.9307	1.2947
Random	effects:
Groups	Name	Variance	Std.Dev.
Species	(Intercept)	0.1007	0.3174
Number of obs:	91935	Groups:	Species, 632
Fixed	effects:
Estimate	Std.	Error	z	value
(Intercept)	-0.04589	0.02885	-1.591	0.111687
Position_in_range	0.24883	0.03119	7.979	1.48e-15
Range_scaled	-0.08003	0.02074	-3.858	0.000115
Position_in_range:Range_scaled	0.11725	0.02927	4.006	6.18e-05
Correlation of Fixed Effects:
	(Intr)	Pstn__	Rng_sc
Postn_n_rng	-0.605
Range_scald	0.318	-0.104
Pstn_n_r:R_	-0.108	0.102	-0.767
Linear Mixed Model: Tavg. Time series included if 20 years or over
Generalized linear mixed model fit by maximum likelihood (Laplace Approximation) ['glmerMod']
Family: binomial ( logit )
Formula: Binary_change ~ Position_in_range * Range_scaled + (1 | Species)
AIC	BIC	logLik	deviance	df.resid
52220.8	52263.6	-26105.4	52210.8	38360
Scaled residuals:
Min	1Q	Median	3Q	Max
-1.7847	-1.027	0.7379	0.9071	1.4804
Random	effects:
Groups	Name	Variance	Std.Dev.
Species	(Intercept)	0.2121	0.4605
Number of obs:	38365	Groups:	Species, 470
Fixed	effects:
Estimate	Std.	Error	z	value
(Intercept)	-0.07957	0.04674	-1.702	0.088674
Position_in_range	0.29915	0.05022	5.956	2.58e-09
Range_scaled	-0.14713	0.03173	-4.637	3.53e-06
Position_in_range:Range_scaled	0.16944	0.04568	3.709	0.000208
Correlation of Fixed Effects:
	(Intr)	Pstn__	Rng_sc
Postn_n_rng	-0.6
Range_scald	0.314	-0.108
Pstn_n_r:R_	-0.094	0.114	-0.757
Linear Mixed Model: Tavg. Time series included if 30 years or over
Generalized linear mixed model fit by maximum likelihood (Laplace Approximation) ['glmerMod']
Family: binomial ( logit )
Formula: Binary_change ~ Position_in_range * Range_scaled + (1 | Species)
AIC	BIC	logLik	deviance	df.resid
9977.9	10012.5	-4984	9967.9	7498
Scaled residuals:
Min	1Q	Median	3Q	Max
-1.8018	-1.0464	0.6514	0.8661	1.3592
Random	effects:
Groups	Name	Variance	Std.Dev.
Species	(Intercept)	0.2726	0.5221
Number of obs:	7503	Groups:	Species, 124
Fixed	effects:
Estimate	Std.	Error	z	value
(Intercept)	0.04795	0.10875	0.441	0.65923
Position_in_range	0.49045	0.12815	3.827	0.00013
Range_scaled	-0.1137	0.07834	-1.451	0.14665
Position_in_range:Range_scaled	0.20537	0.11274	1.822	0.06853
Correlation of Fixed Effects:
	(Intr)	Pstn__	Rng_sc
Postn_n_rng	-0.617
Range_scald	0.236	-0.076
Pstn_n_r:R_	-0.088	0.109	-0.748
Linear Mixed Model: Tmax. Time series included if 10 years or over
Generalized linear mixed model fit by maximum likelihood (Laplace Approximation) ['glmerMod']
Family: binomial ( logit )
Formula: Binary_change ~ Position_in_range * Range_scaled + (1 | Species)
AIC	BIC	logLik	deviance	df.resid
126908	126955	-63448.9	126898	91930
Scaled residuals:
Min	1Q	Median	3Q	Max
-1.5601	-1.0291	0.8137	0.9612	1.3054
Random	effects:
Groups	Name	Variance	Std.Dev.
Species	(Intercept)	0.06191	0.2488
Number of obs:	91935	Groups:	Species, 632
Fixed	effects:
Estimate	Std.	Error	z	value
(Intercept)	-0.0449	0.02614	-1.718	0.0858
Position_in_range	0.12452	0.03073	4.052	5.08e-05
Range_scaled	-0.15794	0.01954	-8.084	6.29e-16
Position_in_range:Range_scaled	0.22894	0.02844	8.05	8.25e-16
Correlation of Fixed Effects:
	(Intr)	Pstn__	Rng_sc
Postn_n_rng	-0.657
Range_scald	0.304	-0.118
Pstn_n_r:R_	-0.128	0.116	-0.796
Linear Mixed Model: Tmax. Time series included if 20 years or over
Generalized linear mixed model fit by maximum likelihood (Laplace Approximation) ['glmerMod']
Family: binomial ( logit )
Formula: Binary_change ~ Position_in_range * Range_scaled + (1 | Species)
AIC	BIC	logLik	deviance	df.resid
52864.7	52907.5	-26427.3	52854.7	38360
Scaled residuals:
Min	1Q	Median	3Q	Max
-1.4311	-1.0485	0.8071	0.9379	1.3867
Random	effects:
Groups	Name	Variance	Std.Dev.
Species	(Intercept)	0.07174	0.2678
Number of obs:	38365	Groups:	Species, 470
Fixed	effects:
Estimate	Std.	Error	z	value
(Intercept)	-0.09503	0.03829	-2.482	0.0131
Position_in_range	0.22716	0.04885	4.651	3.31e-06
Range_scaled	-0.13013	0.02778	-4.684	2.82e-06
Position_in_range:Range_scaled	0.16618	0.0423	3.928	8.55e-05
Correlation of Fixed Effects:
	(Intr)	Pstn__	Rng_sc
Postn_n_rng	-0.716
Range_scald	0.285	-0.145
Pstn_n_r:R_	-0.139	0.154	-0.807
Linear Mixed Model: Tmax. Time series included if 30 years or over
Generalized linear mixed model fit by maximum likelihood (Laplace Approximation) ['glmerMod']
Family: binomial ( logit )
Formula: Binary_change ~ Position_in_range * Range_scaled + (1 | Species)
AIC	BIC	logLik	deviance	df.resid
10276.4	10311.1	-5133.2	10266.4	7498
Scaled residuals:
Min	1Q	Median	3Q	Max
-1.5132	-1.0597	0.7658	0.9066	1.3429
Random	effects:
Groups	Name	Variance	Std.Dev.
Species	(Intercept)	0.06011	0.2452
Number of obs:	7503	Groups:	Species, 124
Fixed	effects:
Estimate	Std.	Error	z	value
(Intercept)	-0.25949	0.08192	-3.168	0.00154
Position_in_range	0.81242	0.1243	6.536	6.32e-11
Range_scaled	-0.15799	0.07031	-2.247	0.02465
Position_in_range:Range_scaled	0.1853	0.10291	1.801	0.07178
Correlation of Fixed Effects:
	(Intr)	Pstn__	Rng_sc
Postn_n_rng	-0.793
Range_scald	0.167	-0.12
Pstn_n_r:R_	-0.115	0.153	-0.851
---
