# Supplementary material for: Climate warming drives population trajectories of freshwater fish
Source: Proc Natl Acad Sci U S A. 2024 Dec 9;121(51):e2410355121. doi: 10.1073/pnas.2410355121 (PMC11665863; doi:10.1073/pnas.2410355121)
Supplement: Supplementary file 9 — Dataset S08 (XLSX) [file pnas.2410355121.sd08.xlsx]

## Sheet: Dataset_S08
Dataset S08: Generalized linear Mixed Models quantifying association between climate response (positive = 1, negative =0) relative to position in range and geographical hemisphere, using species as a random factor
Linear Mixed Model: Tavg. Time series included if 10 years or over
Generalized linear mixed model fit by maximum likelihood (Laplace Approximation) ['glmerMod']
Family: binomial ( logit )
Formula: Binary_change ~ Position_in_range * Hemisphere + (1 | Species)
AIC BIC logLik deviance df.resid
126977.0 127024.1 -63483.5 126967.0 91930
Scaled residuals:
Min 1Q Median 3Q Max
-1.4754 -1.0272 0.8246 0.9564 1.2759
Random effects:
Groups Name Variance Std.Dev.
Species (Intercept) 0.06487 0.2547
Number of obs: 91935, groups: Species, 632
Fixed effects:
Estimate Std. Error z value Pr(>|z|)
(Intercept) -0.2137 0.1113 -1.921 0.0548 .
Position_in_range 0.3711 0.1626 2.282 0.0225 *
HemisphereTRUE 0.2296 0.1141 2.012 0.0442 *
Position_in_range:HemisphereTRUE -0.2863 0.1656 -1.729 0.0838 .
Correlation of Fixed Effects:
(Intr) Pstn__ HmTRUE
Postn_n_rng -0.901
HemsphrTRUE -0.975 0.879
Pst__:HTRUE 0.885 -0.982 -0.890
Linear Mixed Model: Tmax. Time series included if 10 years or over
Generalized linear mixed model fit by maximum likelihood (Laplace Approximation) ['glmerMod']
Family: binomial ( logit )
Formula: Binary_change ~ Position_in_range * Hemisphere + (1 | Species)
AIC BIC logLik deviance df.resid
126290.2 126337.4 -63140.1 126280.2 91930
Scaled residuals:
Min 1Q Median 3Q Max
-1.6779 -1.0449 0.7900 0.9321 1.2984
Random effects:
Groups Name Variance Std.Dev.
Species (Intercept) 0.1039 0.3223
Number of obs: 91935, groups: Species, 632
Fixed effects:
Estimate Std. Error z value Pr(>|z|)
(Intercept) -0.05630 0.12041 -0.468 0.640
Position_in_range 0.28254 0.17305 1.633 0.103
HemisphereTRUE 0.03725 0.12359 0.301 0.763
Position_in_range:HemisphereTRUE -0.04889 0.17589 -0.278 0.781
Correlation of Fixed Effects:
(Intr) Pstn__ HmTRUE
Postn_n_rng -0.897
HemsphrTRUE -0.974 0.874
Pst__:HTRUE 0.882 -0.984 -0.884
