# Supplementary material for: Climate warming drives population trajectories of freshwater fish
Source: Proc Natl Acad Sci U S A. 2024 Dec 9;121(51):e2410355121. doi: 10.1073/pnas.2410355121 (PMC11665863; doi:10.1073/pnas.2410355121)
Supplement: Supplementary file 10 — Dataset S09 (XLSX) [file pnas.2410355121.sd09.xlsx]

## Sheet: Dataset_S09
Dataset S09: Correlations between life history traits of species in dataset
1st variable	2nd variable	Number species	Pearson's correlation	lower 95% CI	upper 95% CI
SpeciesTraits$Troph	SpeciesTraits$Length	605	0.339539	0.267177	0.408093
SpeciesTraits$Migratory	SpeciesTraits$Length	605	0.254264	0.17829	0.327224
SpeciesTraits$Troph	SpeciesTraits$Migratory	620	0.178095	0.100892	0.253165
