# Supplementary material for: Climate warming drives population trajectories of freshwater fish
Source: Proc Natl Acad Sci U S A. 2024 Dec 9;121(51):e2410355121. doi: 10.1073/pnas.2410355121 (PMC11665863; doi:10.1073/pnas.2410355121)
Supplement: Supplementary file 11 — Dataset S10 (XLSX) [file pnas.2410355121.sd10.xlsx]

## Sheet: Dataset_S10
Dataset S10: Linear Mixed Models quantifying association between climate response (slope of standardised abundance x temperature) relative to position in range, including models with mediating covariables.
Linear Mixed Model: Tavg. Time series included if 10 years or over. No covariates.
Linear mixed model fit by REML. t-tests use Satterthwaite's method ['lmerModLmerTest']
Slope_value ~ Position_in_range + (1 | Species)
REML criterion at convergence: 30679
Scaled residuals:
Min	1Q	Median	3Q	Max
-7.0421	-0.5001	0.0196	0.5048	6.9474
Random	effects:
Groups	Name	Variance	Std.Dev.
Species	(Intercept)	0.002951	0.05432
Residual		0.081233	0.28501
Number of obs:	91935	Groups:	Species, 632
Fixed	effects:
	Estimate	Std. Error	df	t	Pr(>|t|)
(Intercept) 2.630e-03 4.067e-03 5.883e+02 0.647 0.518110	0.00263	0.004067	588.3	0.647	0.51811
Position_in_range	0.01703	0.004402	44040	3.87	0.000109
Correlation of Fixed Effects:		Postn_n_rng -0.587
Linear Mixed Model: Tmax. Time series included if 10 years or over. No covariates.
Linear mixed model fit by REML. t-tests use Satterthwaite's method ['lmerModLmerTest']
Slope_value ~ Position_in_range + (1 | Species)
REML criterion at convergence: 130862
Scaled residuals:
Min	1Q	Median	3Q	Max
-8.2227	-0.4723	-0.0067	0.4764	8.0331
Random	effects:
Groups	Name	Variance	Std.Dev.
Species	(Intercept)	0.0006025	0.02454
Residual		0.24271	0.49266
Number of obs:	91935	Groups:	Species, 632
Fixed	effects:
	Estimate	Std. Error	df	t	Pr(>|t|)
(Intercept)	-0.01318	0.004648	1163	-2.837	0.00464
Position_in_range	0.05726	0.007107	14170	8.056	8.51e-16
Correlation of Fixed Effects:		Postn_n_rng -0.806
Linear Mixed Model: Tavg. Time series included if 10 years or over. Elevation additive effect.
Linear mixed model fit by REML. t-tests use Satterthwaite's method ['lmerModLmerTest']
Slope_value ~ Position_in_range + Elevation_scaled + (1 | Species)
REML criterion at convergence: 30686.7
Scaled residuals:
Min	1Q	Median	3Q	Max
-7.0414	-0.5006	0.0195	0.5047	6.9479
Random	effects:
Groups	Name	Variance	Std.Dev.
Species	(Intercept)	0.002982	0.05461
Residual		0.081227	0.285
Number of obs:	91935	Groups:	Species, 632
Fixed	effects:
	Estimate	Std. Error	df	t	Pr(>|t|)
(Intercept)	0.0005627	0.004205	615.3	0.134	0.8936
Position_in_range	0.01891	0.004501	39760	4.202	2.65e-05
Elevation_scaled	0.002271	0.00114	18630	1.993	0.0463
Correlation of Fixed Effects:
	(Intr)	Pstn__
Postn_n_rng	-0.607
Elevtn_scld	-0.245	0.208
Linear Mixed Model: Tmax. Time series included if 10 years or over. Elevation additive effect.
Linear mixed model fit by REML. t-tests use Satterthwaite's method ['lmerModLmerTest']
Slope_value ~ Position_in_range + Elevation_scaled + (1 | Species)
REML criterion at convergence: 130851.1
Scaled residuals:
Min	1Q	Median	3Q	Max
-8.2346	-0.472	-0.0072	0.4774	8.0486
Random	effects:
Groups	Name	Variance	Std.Dev.
Species	(Intercept)	0.0006707	0.0259
Residual		0.242632	0.4926
Number of obs:	91935	Groups:	Species, 632
Fixed	effects:
	Estimate	Std. Error	df	t	Pr(>|t|)
(Intercept)	-0.0188	0.004822	998.3	-3.899	0.000103
Position_in_range	0.06332	0.007227	11630	8.761	2e-16
Elevation_scaled	0.008362	0.001781	8529	4.696	2.69e-06
Correlation of Fixed Effects:
	(Intr)	Pstn__
Postn_n_rng	-0.807
Elevtn_scld	-0.226	0.167
Linear Mixed Model: Tavg. Time series included if 10 years or over. Body length interaction.
Linear mixed model fit by REML. t-tests use Satterthwaite's method ['lmerModLmerTest']
Slope_value ~ Position_in_range * Length_scaled + (1 | Species)
REML criterion at convergence: 29900.8
Scaled residuals:
Min	1Q	Median	3Q	Max
-7.0602	-0.5007	0.0183	0.5048	6.9823
Random	effects:
Groups	Name	Variance	Std.Dev.
Species	(Intercept)	0.002686	0.05183
Residual		0.081074	0.28473
Number of obs:	90161	Groups:	Species, 607
Fixed	effects:
	Estimate	Std. Error	df	t	Pr(>|t|)
(Intercept)	-0.0003457	0.004433	433.7	-0.078	0.938
Position_in_range	0.01808	0.004419	43240	4.092	4.29e-05
Length_scaled	-0.02168	0.004044	579	-5.361	1.2e-07
Position_in_range:Length_scaled	0.03381	0.004503	21620	7.508	6.25e-14
Correlation of Fixed Effects:
	(Intr)	Pstn__	Lngth_
Postn_n_rng	-0.54
Length_scld	0.344	-0.016
Pstn_n_r:L_	-0.024	0.024	-0.622
Linear Mixed Model: Tmax. Time series included if 10 years or over. Body length interaction.
Linear mixed model fit by REML. t-tests use Satterthwaite's method ['lmerModLmerTest']
Slope_value ~ Position_in_range * Length_scaled + (1 | Species)
REML criterion at convergence: 128573.8
Scaled residuals:
Min	1Q	Median	3Q	Max
-8.2301	-0.472	-0.0065	0.4767	8.0184
Random	effects:
Groups	Name	Variance	Std.Dev.
Species	(Intercept)	0.0006075	0.02465
Residual		0.243305	0.49326
Number of obs:	90161	Groups:	Species, 607
Fixed	effects:
	Estimate	Std. Error	df	t	Pr(>|t|)
(Intercept)	-0.01363	0.004817	846.6	-2.83	0.00477
Position_in_range	0.06188	0.007197	15320	8.599	2e-16
Length_scaled	-0.0107	0.004722	1272	-2.267	0.02355
Position_in_range:Length_scaled	0.02914	0.007168	14150	4.066	4.81e-05
Correlation of Fixed Effects:
	(Intr)	Pstn__	Lngth_
Postn_n_rng	-0.789
Length_scld	0.182	-0.075
Pstn_n_r:L_	-0.077	0.091	-0.813
Linear Mixed Model: Tavg. Time series included if 10 years or over. Trophic level interaction.
Linear mixed model fit by REML. t-tests use Satterthwaite's method ['lmerModLmerTest']
Slope_value ~ Position_in_range * Troph_scaled + (1 | Species)
REML criterion at convergence: 30487.3
Scaled residuals:
Min	1Q	Median	3Q	Max
-7.0617	-0.5004	0.0185	0.5046	6.9607
Random	effects:
Groups	Name	Variance	Std.Dev.
Species	(Intercept)	0.002811	0.05302
Residual		0.081127	0.28483
Number of obs:	91717	Groups:	Species, 622
Fixed	effects:
	Estimate	Std. Error	df	t	Pr(>|t|)
(Intercept)	0.002375	0.004124	544.4	0.576	0.5649
Position_in_range	0.01804	0.004404	44200	4.098	4.18e-05
Troph_scaled	-0.01087	0.004121	577.3	-2.636	0.0086
Position_in_range:Troph_scaled	0.02253	0.004402	40060	5.119	3.09e-07
Correlation of Fixed Effects:
	(Intr)	Pstn__	Trph_s
Postn_n_rng	-0.575
Troph_scald	0.174	-0.007
Pstn_n_r:T_	-0.012	0.031	-0.594
Linear Mixed Model: Tmax. Time series included if 10 years or over. Trophic level interaction.
Linear mixed model fit by REML. t-tests use Satterthwaite's method ['lmerModLmerTest']
Slope_value ~ Position_in_range * Troph_scaled + (1 | Species)
REML criterion at convergence: 130684.1
Scaled residuals:
Min	1Q	Median	3Q	Max
-8.2311	-0.4726	-0.0072	0.4778	8.027
Random	effects:
Groups	Name	Variance	Std.Dev.
Species	(Intercept)	0.0006453	0.0254
Residual		0.243005	0.493
Number of obs:	91717	Groups:	Species, 622
Fixed	effects:
	Estimate	Std. Error	df	t	Pr(>|t|)
(Intercept)	-0.01414	0.004716	1049	-2.998	0.00278
Position_in_range	0.06085	0.007152	14890	8.507	2e-16
Troph_scaled	-0.01851	0.004736	1027	-3.909	9.86e-05
Position_in_range:Troph_scaled	0.04341	0.007136	15540	6.083	1.21e-09
Correlation of Fixed Effects:
	(Intr)	Pstn__	Trph_s
Postn_n_rng	-0.797
Troph_scald	0.092	-0.041
Pstn_n_r:T_	-0.042	0.065	-0.807
Linear Mixed Model: Tavg. Time series included if 10 years or over. Range size interaction.
Linear mixed model fit by REML. t-tests use Satterthwaite's method ['lmerModLmerTest']
Slope_value ~ Position_in_range * Range_scaled + (1 | Species)
REML criterion at convergence: 30687.9
Scaled residuals:
Min	1Q	Median	3Q	Max
-7.0471	-0.5003	0.0192	0.5048	6.9494
Random	effects:
Groups	Name	Variance	Std.Dev.
Species	(Intercept)	0.002926	0.05409
Residual		0.081227	0.285
Number of obs:	91935	Groups:	Species, 632
Fixed	effects:
	Estimate	Std. Error	df	t	Pr(>|t|)
(Intercept)	-0.001529	0.004444	467.2	-0.344	0.73096
Position_in_range	0.01851	0.004424	50460	4.183	2.88e-05
Range_scaled	-0.009886	0.003084	1125	-3.205	0.00139
Position_in_range:Range_scaled	0.01185	0.004211	6223	2.814	0.00491
Correlation of Fixed Effects:
	(Intr)	Pstn__	Rng_sc
Postn_n_rng	-0.56
Range_scald	0.338	-0.098
Pstn_n_r:R_	-0.1	0.094	-0.742
Linear Mixed Model: Tmax. Time series included if 10 years or over. Range size interaction.
Linear mixed model fit by REML. t-tests use Satterthwaite's method ['lmerModLmerTest']
Slope_value ~ Position_in_range * Range_scaled + (1 | Species)
REML criterion at convergence: 130834.4
Scaled residuals:
Min	1Q	Median	3Q	Max
-8.2418	-0.4719	-0.0075	0.4773	8.0313
Random	effects:
Groups	Name	Variance	Std.Dev.
Species	(Intercept)	0.0006537	0.02557
Residual		0.242576	0.49252
Number of obs:	91935	Groups:	Species, 632
Fixed	effects:
	Estimate	Std. Error	df	t	Pr(>|t|)
(Intercept)	-0.01893	0.004841	858	-3.911	9.93e-05
Position_in_range	0.06458	0.007196	14820	8.975	2e-16
Range_scaled	-0.02488	0.00404	3216	-6.157	8.33e-10
Position_in_range:Range_scaled	0.04301	0.006347	11640	6.776	1.29e-11
Correlation of Fixed Effects:
	(Intr)	Pstn__	Rng_sc
Postn_n_rng	-0.795
Range_scald	0.229	-0.137
Pstn_n_r:R_	-0.139	0.14	-0.848
Linear Mixed Model: Tavg. Time series included if 10 years or over. Migratory behaviour interaction.
Linear mixed model fit by REML. t-tests use Satterthwaite's method ['lmerModLmerTest']
Formula: Slope_value ~ Position_in_range * Migratory + (1 | Species)
REML criterion at convergence: 130872.2
Scaled residuals:
Min 1Q Median 3Q Max
-8.2333 -0.4721 -0.0064 0.4768 8.0296
Random effects:
Groups Name Variance Std.Dev.
Species (Intercept) 0.0005934 0.02436
Residual 0.2427114 0.49266
Number of obs: 91935, groups: Species, 632
Fixed effects:
Estimate Std. Error df t value Pr(>|t|)
(Intercept) -1.168e-02 4.928e-03 1.227e+03 -2.369 0.018 *
Position_in_range 5.318e-02 7.662e-03 1.103e+04 6.941 4.12e-12 ***
MigratoryYes -4.304e-03 1.575e-02 3.430e+02 -0.273 0.785
Position_in_range:MigratoryYes 2.840e-02 2.047e-02 6.427e+04 1.388 0.165
Correlation of Fixed Effects:
(Intr) Pstn__ MgrtrY
Postn_n_rng -0.818
MigratoryYs -0.313 0.256
Pstn_n_r:MY 0.306 -0.374 -0.695
Linear Mixed Model: Tmax. Time series included if 10 years or over. Migratory behaviour interaction.
Linear mixed model fit by REML. t-tests use Satterthwaite's method ['lmerModLmerTest']
Formula: Slope_value ~ Position_in_range * Migratory + (1 | Species)
REML criterion at convergence: 30672.1
Scaled residuals:
Min 1Q Median 3Q Max
-7.0473 -0.5001 0.0188 0.5048 6.9813
Random effects:
Groups Name Variance Std.Dev.
Species (Intercept) 0.00296 0.05441
Residual 0.08122 0.28498
Number of obs: 91935, groups: Species, 632
Fixed effects:
Estimate Std. Error df t value Pr(>|t|)
(Intercept) 7.526e-03 4.251e-03 6.309e+02 1.770 0.0772 .
Position_in_range 8.517e-03 4.797e-03 3.653e+04 1.776 0.0758 .
MigratoryYes -3.630e-02 1.821e-02 2.847e+02 -1.993 0.0472 *
Position_in_range:MigratoryYes 5.393e-02 1.207e-02 8.704e+04 4.469 7.88e-06 ***
Correlation of Fixed Effects:
(Intr) Pstn__ MgrtrY
Postn_n_rng -0.612
MigratoryYs -0.233 0.143
Pstn_n_r:MY 0.243 -0.397 -0.359
